# Supplementary material for: Phenotypes and Genotypes in Patients with SMC1A-Related Developmental and Epileptic Encephalopathy
Source: Genes (Basel). 2023 Mar 31;14(4):852. doi: 10.3390/genes14040852 (PMC10138066; doi:10.3390/genes14040852)
Supplement: Supplementary file 1 [file genes-14-00852-s001.zip]

Archive with 7 entries (7 files):
- Table S1 Primers used in this study.xlsx
- Table S2 Truncated protein sequence predicted from alternative transcripts of SMC1A in patinet 1.xlsx
- Figure S4 P3 XCI analysis.pptx
- Figure S5 P3 Escape in blood.pptx
- Figure S1 Confirmation of SMC1A de novo mutations.pptx
- Figure S2 P1 XCI analysis.pptx
- Figure S3 P2 XCI analysis.pptx
