# Supplementary material for: Phenotypes and Genotypes in Patients with SMC1A-Related Developmental and Epileptic Encephalopathy
Source: Genes (Basel). 2023 Mar 31;14(4):852. doi: 10.3390/genes14040852 (PMC10138066; doi:10.3390/genes14040852)
Supplement: Supplementary file 1 [file genes-14-00852-s001.zip › Table S1 Primers used in this study.xlsx]

## Sheet: Sheet1
Table S1 Primers used in this study
Name	Sequence	Note
AR_F1	GCTGTGAAGGTTGCTGTTCCTCAT	Primer pair used to amplify the AR repeat locus for the XCI assay
AR_R1	TCCAGAATCTGTTCCAGAGCGTGC
RP2_F	TGACATAGCGAGACCCTGTG	Primer pair used to amplify the RP2 repeat locus for the XCI assay
RP2_R	TTGGTGGGTTCTCTAGCTGG
SMC1A_F1	TAAGGTGAACTGGGTTGGCTG	Primer pair used to amplify and confirm the SMC1A mutation in patient 1
SMC1A_R1	TAGGTACTGAACTCCGGGCT
SMC1A_F2	GTACGGCCGCCTCATTGAC	Primer pair used to amplify and confirm the SMC1A mutation in patient 2
SMC1A_R2	CCTCCAGGTAGTCAAGAGGC
SMC1A_F3	AGCTGCGGGAAATTGAAGAGA	Primer pair used to amplify and confirm the SMC1A mutation in patient 3
SMC1A_R3	GATGCTTTCCATTATCTCTGCCT
SMC1A cDNA_F1	CTGAGGACCGTACCTTTGCC	Primer pair used to specifically amplify the intron4-specific SMC1A transcript in patient 1
SMC1A cDNA_R1	CAAACAGGGGAATGGTGGCA
SMC1A cDNA_F2a	CTGAGGACCGTACCTTTGCC	Primer pair flanking exons 2-7 used to amplify the wild-type transcript and the SMC1A transcript with exons 4-5 skipping in patient 1
SMC1A cDNA_R2a	AATTTCTCCAGCTCCTGGGC
SMC1A cDNA_F2b	CGTACCTTTGCCCGTGTCAT	Primer pair flanking exons 2-6 used to amplify the wild-type transcript and the SMC1A transcript with exons 4-5 skipping in patient 1 for Sanger sequencing
SMC1A cDNA_R2b	TCTTCAAACTCCTGCCGAGC
SMC1A cDNA_F3	TCACCACTAGCAAGCAGTCC	cDNA-specific primer pair spanning a ~3kb intron to amplify the SMC1A transcript contraining the mutation in patient 3
SMC1A cDNA_R3	CCTCCAGGTAGTCAAGAGGC
